# Supplementary material for: Pulsed Vacuum Arc Deposition of Nitrogen-Doped Diamond-like Coatings for Long-Term Hydrophilicity of Electrospun Poly(ε-caprolactone) Scaffolds
Source: Membranes (Basel). 2022 Oct 31;12(11):1080. doi: 10.3390/membranes12111080 (PMC9695898; doi:10.3390/membranes12111080)
Supplement: Supplementary file 1 [file membranes-12-01080-s001.zip]

Archive with 1 entries (1 files):
- membranes-1965422-supplementary.pdf
